# Supplementary material for: The Secreted Protein MoHrip1 Is Necessary for the Virulence of Magnaporthe oryzae
Source: Int J Mol Sci. 2019 Apr 2;20(7):1643. doi: 10.3390/ijms20071643 (PMC6480625; doi:10.3390/ijms20071643)
Supplement: Supplementary file 1 [file ijms-20-01643-s001.zip]

Archive with 1 entries (1 files):
- ijms-434641-SI.xlsx
