# Supplementary material for: The Secreted Protein MoHrip1 Is Necessary for the Virulence of Magnaporthe oryzae
Source: Int J Mol Sci. 2019 Apr 2;20(7):1643. doi: 10.3390/ijms20071643 (PMC6480625; doi:10.3390/ijms20071643)
Supplement: Supplementary file 1 [file ijms-20-01643-s001.zip › ijms-434641-SI.xlsx]

## Sheet: Table S1
Gene	Priner	Sequence (5' to 3')
MGG_03982	Actin-F	CATTGTCCACCGCAAGTG	qRT-PCR analysis for mohrip1 in M. oryzae
	Actin-R	GCCGATATTGCTGCGAGT
	mohrip1-qPCR-F	CGCAAGACGGTGGACAACA
	mohrip1-qPCR-R	TGACCAGGGCGAAGGAGTAG
	mohrip1-U-F	cgcggatccgcgTTGGTTGCCGATCTCTGTC	Construction and confirmation of mohrip1 deletion and complementation mutants
	mohrip1-U-R	ccggaattccggGGTGAAGGTTGTAGTGGTAG
	mohrip1-D-F	cccaagcttgggGTTGGTGGTTTGGTGTCATTTG
	mohrip1-D-R	ggggtaccccATTATTGTTGGTTCAGGGGTCG
	mohrip1-com-F	cgcggatccATCATTCGGCACGTTTTGGA
	mohrip1-com-R	ccgctcgagCAAGGATGTCATTCTGCTTTCG
	P1	ATGCGCTTCGCCACCATCACCG
	P2	AGCGGAGCCGTCAATGGCAATAGC
	P3	GATAACTGATATTGAAGGAGC
	P4	GATAACTGGTTCCCGGTCGG
	P5	ACCCGACCTTGTCATAGGCG
	P6	TTCCAAAGAAGCAATTCCCAAA
	mohrip1-probe-F	ATGCGCTTCGCCACCATCACCG
	mohrip1-probe-R	AGCGGAGCCGTCAATGGCAATAGC
	HPT-probe-F	GATAACTGATATTGAAGGAGC
	HPT-probe-R	GATAACTGGTTCCCGGTCGG
MGG_13294.6	MoPot2-F	ACGACCCGTCTTTACTTATTTGG	Quantification of fungal biomass in punch inoculation
	MoPot2-R	AAGTAGCGTTGGTTTTGTTGGAT
Os03g13170	OsUbiquitin-F	TTCTGGTCCTTCCACTTTCAG
	OsUbiquitin-R	ACGATTGATTTAACCAGTCCATGA
Os12G0555200	PBZ1-F	CTGTGGAAGGTCTGCTTGGA	qRT-PCR analysis of defense related genes in rice
	PBZ1-R	TCTTGTATACGCTCCCTGCG
Os05G0427400	PAL-F	GAGATCAACTCCGTCAAC
	PAL-R	TGTAGAAGTCGTTCACCA
Os07G0129200	OsPR1a-F	GTCGGAGAAGCAGTGGTA
	OsPR1a-R	CGAGTAGTTGCAGGTGATG
Os12G0628600	OsPR5-F	CAGCCAGGACTTCTACGA
	OsPR5-R	TGTGTCTTGGTGTTGTCTTC
Os02g0570400	KSL7-F	CCATATCCACAGCCAACA
	KSL7-R	ACTTAGTCCTCTCCTGATGT
Os12G0491800	KSL10-F	TAACCCTTGCCTCTGGGATG
	KSL10-R	ATTGTTCCACCGGAATCCCT
Os06G0569500	KOL4-F	GTGCACAGCTGACAGATGAC
	KOL4-R	TCGGATCTCTTGGTAGAGTAGC
Os02G0569400	CYP76M8-F	ATGGAGAATAGCCAGATGTG
	CYP76M8-R	AAGTGTAGGTTGCCGATG
Os12g0240900	NOMT-F	GAAGGTGTGGAGCATATCGG
	NOMT-R	GTGCAGAATCCACTTGAGC
Os11G0163100	OsActin-F	GAGTATGATGAGTCGGGTCCAG
	OsActin-R	ACACCAACAATCCCAAACAGAG
